# Supplementary material for: An approach for determining and measuring network hierarchy applied to comparing the phosphorylome and the regulome
Source: Genome Biol. 2015 Mar 31;16(1):63. doi: 10.1186/s13059-015-0624-2 (PMC4404648; doi:10.1186/s13059-015-0624-2)
Supplement: Additional file 1: Table S1. — The hierarchical structure of the yeast regulome with three levels: 3 - Top, 2 - Middle, 1 - Bottom. [file 13059_2015_624_MOESM1_ESM.xlsx]

## Sheet: Sheet1
Table S1: The hiearchical structure of the yeast regulome with three levels. 3-Top, 2-Middle, 1-Bottom
ORF ID	Name	Level	Probability
YAL051W	OAF1	3	1
YBL103C	RTG3	3	0.66
YBR083W	TEC1	3	0.96
YDL056W	MBP1	3	1
YDR043C	NRG1	3	1
YDR081C	PDC2	3	1
YDR216W	ADR1	3	0.53
YDR253C	MET32	3	1
YDR421W	ARO80	3	0.53
YER040W	GLN3	3	0.89
YER109C	FLO8	3	1
YER169W	RPH1	3	0.67
YFL044C	OTU1	3	0.59
YGL035C	MIG1	3	0.99
YGL073W	HSF1	3	1
YGL209W	MIG2	3	0.95
YHL009C	YAP3	3	0.48
YHR084W	STE12	3	1
YHR206W	SKN7	3	1
YIL131C	FKH1	3	0.93
YJL056C	ZAP1	3	0.55
YJR060W	CBF1	3	1
YKL043W	PHD1	3	1
YKL112W	ABF1	3	1
YLR098C	CHA4	3	1
YLR183C	TOS4	3	1
YLR256W	HAP1	3	1
YLR451W	LEU3	3	1
YML027W	YOX1	3	1
YML113W	DAT1	3	0.51
YMR016C	SOK2	3	0.74
YMR021C	MAC1	3	1
YMR042W	ARG80	3	0.89
YMR043W	MCM1	3	0.97
YNL068C	FKH2	3	0.99
YNL167C	SKO1	3	1
YNL216W	RAP1	3	0.54
YNL314W	DAL82	3	0.67
YOL067C	RTG1	3	0.74
YOL089C	HAL9	3	1
YOL108C	INO4	3	0.48
YOR113W	AZF1	3	1
YOR363C	PIP2	3	1
YPL038W	MET31	3	1
YBR049C	REB1	2	0.87
YBR182C	SMP1	2	0.91
YBR297W	MAL33	2	1
YCR065W	HCM1	2	0.89
YCR097W	HMRA1	2	1
YDL106C	PHO2	2	1
YDR123C	INO2	2	1
YDR146C	SWI5	2	0.92
YDR207C	UME6	2	0.53
YDR259C	YAP6	2	0.84
YDR310C	SUM1	2	1
YDR451C	YHP1	2	0.81
YDR463W	STP1	2	1
YEL009C	GCN4	2	0.71
YER111C	SWI4	2	0.76
YFL031W	HAC1	2	1
YFR034C	PHO4	2	1
YGL013C	PDR1	2	0.92
YGL071W	AFT1	2	0.93
YGL096W	TOS8	2	0.86
YGL162W	SUT1	2	1
YGR249W	MGA1	2	1
YHR006W	STP2	2	0.53
YIR018W	YAP5	2	0.97
YIR023W	DAL81	2	0.83
YJL110C	GZF3	2	0.89
YKL015W	PUT3	2	0.84
YKL038W	RGT1	2	1
YKL062W	MSN4	2	0.99
YKR034W	DAL80	2	0.96
YLR013W	GAT3	2	1
YLR131C	ACE2	2	0.86
YML099C	ARG81	2	0.45
YMR037C	MSN2	2	1
YNL103W	MET4	2	0.6
YOL028C	YAP7	2	1
YOR028C	CIN5	2	1
YPL202C	AFT2	2	0.78
YPL248C	GAL4	2	1
YPR065W	ROX1	2	1
YPR104C	FHL1	2	0.78
YPR199C	ARR1	2	0.55
YCL067C	HMLALPHA2	1	1
YCR096C	HMRA2	1	1
YDL020C	RPN4	1	0.54
YDL170W	UGA3	1	0.83
YDR026C	NSI1	1	0.5
YDR501W	PLM2	1	0.74
YFL021W	GAT1	1	0.81
YGL181W	GTS1	1	1
YGL254W	FZF1	1	0.61
YGR044C	RME1	1	0.86
YHL027W	RIM101	1	0.87
YHR124W	NDT80	1	0.39
YIL101C	XBP1	1	1
YJL089W	SIP4	1	0.61
YJR147W	HMS2	1	1
YKL020C	SPT23	1	0.97
YKL032C	IXR1	1	0.56
YKL109W	HAP4	1	1
YKL185W	ASH1	1	0.93
YML007W	YAP1	1	0.86
YMR280C	CAT8	1	0.93
YOR032C	HMS1	1	1
YOR344C	TYE7	1	1
YPL177C	CUP9	1	1
YLR266C	PDR8	1	1
YMR019W	STB4	1	1
YMR182C	RGM1	1	0.95
YDL048C	STP4	1	1
YDR034C	LYS14	1	0.89
YIR017C	MET28	1	1
YLR403W	SFP1	1	0.52
YMR164C	MSS11	1	1
YOR140W	SFL1	1	1
YCL066W	HMLALPHA1	1	1
YGR288W	MAL13	1	1
YLR228C	ECM22	1	1
YCR040W	MATALPHA1	1	1
YER045C	ACA1	1	1
YMR070W	MOT3	1	1
YNL027W	CRZ1	1	1
YPR196W	YPR196W	1	1
YDR049W	VMS1	1	0.97
YER028C	MIG3	1	1
YJR094C	IME1	1	1
YPL230W	USV1	1	1
YCR018C	SRD1	1	1
YER130C	COM2	1	0.96
YCR106W	RDS1	1	0.93
YPL075W	GCR1	1	1
YDR423C	CAD1	1	1
YML076C	WAR1	1	0.86
YBR033W	EDS1	1	0.67
YDR520C	URC2	1	1
YKR099W	BAS1	1	1
YIL036W	CST6	1	1
YOR162C	YRR1	1	1
YBL005W	PDR3	1	1
YML081W	TDA9	1	0.95
YHR178W	STB5	1	0.78
YER184C	YER184C	1	1
YLR014C	PPR1	1	0.53
YOL116W	MSN1	1	1
YGL166W	CUP2	1	0.66
