# Supplementary material for: An approach for determining and measuring network hierarchy applied to comparing the phosphorylome and the regulome
Source: Genome Biol. 2015 Mar 31;16(1):63. doi: 10.1186/s13059-015-0624-2 (PMC4404648; doi:10.1186/s13059-015-0624-2)
Supplement: Additional file 2: Table S2. — The hierarchical structure of the yeast phosphorylome with three levels: 3 - Top, 2 - Middle, 1 - Bottom. [file 13059_2015_624_MOESM2_ESM.xlsx]

## Sheet: Sheet1
Table S2: The hiearchical structure of the yeast phosphorylome with three levels. 3-Top, 2-Middle, 1-Bottom
ORF ID	Name	Level	Probability	Cellular component
YJL095W	BCK1	3	1	cytoplasm, site of polarized growth
YBR160W	CDC28	3	1	astral microtubule, cellular bud, cyclin-dependent protein kinase holoenzyme complex, cytoplasm, cytoplasmic microtubule, cytoskeleton, endomembrane system, endoplasmic reticulum, microtubule, microtubule organizing center, nucleus, ribonucleoprotein complex, ribosome, site of polarized growth, spindle, spindle microtubule, spindle pole, spindle pole body
YIL035C	CKA1	3	1	90S preribosome, UTP-C complex, nucleolus, nucleus, preribosome, protein kinase CK2 complex, ribonucleoprotein complex
YAL017W	PSK1	3	0.52	cytoplasm
YJL057C	IKS1	3	0.54	cellular_component
YHR079C	IRE1	3	0.55	cytoplasm, endomembrane system, endoplasmic reticulum, membrane, nucleus
YCR091W	KIN82	3	1	cellular_component
YLL019C	KNS1	3	0.54	cytoplasm, nucleus
YNL307C	MCK1	3	0.53	cellular_component
YOR351C	MEK1	3	1	nucleus
YJL128C	PBS2	3	1	cellular bud, cytoplasm, site of polarized growth
YPL031C	PHO85	3	1	cyclin-dependent protein kinase holoenzyme complex, nucleus
YDL127W	PCL2	3	0.51	cellular bud, cyclin-dependent protein kinase holoenzyme complex, nucleus, site of polarized growth
YOL100W	PKH2	3	1	cell cortex, cytoplasm, eisosome, nucleus
YMR139W	RIM11	3	0.56	cytoplasm
YCR008W	SAT4	3	1	cellular_component
YOL113W	SKM1	3	0.51	membrane, nucleus, plasma membrane
YPL026C	SKS1	3	0.54	cytoplasm, nucleus
YCR073C	SSK22	3	0.53	cellular_component
YLR362W	STE11	3	1	cytoplasm
YGL179C	TOS3	3	0.56	cytoplasm
YKL166C	TPK3	3	1	cAMP-dependent protein kinase complex, cytoplasm, nucleus
YDR247W	VHS1	3	0.58	cytoplasm
YHR135C	YCK1	3	1	cytoplasm, endomembrane system, endoplasmic reticulum, membrane, mitochondrion, plasma membrane
YNL154C	YCK2	3	1	cellular bud, membrane, plasma membrane, site of polarized growth
YGL059W	PKP2	3	1	cytoplasm, mitochondrion
YGR052W	FMP48	3	0.53	cytoplasm, mitochondrion
YOL128C	YGK3	3	1	cellular_component
YOR267C	HRK1	3	0.56	cytoplasm
YPL141C	FRK1	3	0.59	cytoplasm
YGR188C	BUB1	3	1	chromosome, chromosome, centromeric region, condensed nuclear chromosome kinetochore, condensed nuclear chromosome, centromeric region, kinetochore, nucleus
YFL029C	CAK1	3	1	cytoplasm
YOR061W	CKA2	3	1	90S preribosome, UTP-C complex, nucleolus, nucleus, preribosome, protein kinase CK2 complex, ribonucleoprotein complex
YBR136W	MEC1	3	1	cytoplasm, mitochondrion, nucleus
YDR490C	PKH1	3	1	cell cortex, cytoplasm, eisosome
YDL159W	STE7	3	0.51	cytoplasm, site of polarized growth
YBL088C	TEL1	3	1	cytoplasm, mitochondrion, nucleus
YKL203C	TOR2	3	1	TORC1 complex, TORC2 complex, cytoplasm, membrane, mitochondrion, plasma membrane, vacuole
YPR120C	CLB5	2	0.5	nucleus
YPL256C	CLN2	2	1	cyclin-dependent protein kinase holoenzyme complex, cytoplasm, nucleus
YMR001C	CDC5	2	1	cellular bud, cytoskeleton, nucleus, site of polarized growth, spindle, spindle pole
YNL298W	CLA4	2	1	cellular bud, cytoplasm, nucleus, vacuole
YGR092W	DBF2	2	1	cellular bud, cytoskeleton, microtubule organizing center, site of polarized growth, spindle, spindle pole, spindle pole body
YDL101C	DUN1	2	1	nucleus
YBL016W	FUS3	2	0.73	cytoplasm, mitochondrion, nucleus, site of polarized growth
YJL106W	IME2	2	1	nucleus
YOR233W	KIN4	2	0.53	cell cortex, cellular bud, cytoplasm, cytoskeleton, microtubule organizing center, site of polarized growth, spindle, spindle pole, spindle pole body
YHR082C	KSP1	2	1	cytoplasm, cytoplasmic stress granule, nucleus, ribonucleoprotein complex
YOR231W	MKK1	2	1	cellular bud, cytoplasm, site of polarized growth
YDL028C	MPS1	2	1	chromosome, chromosome, centromeric region, condensed nuclear chromosome kinetochore, condensed nuclear chromosome, centromeric region, cytoskeleton, kinetochore, microtubule organizing center, nucleus, spindle, spindle pole, spindle pole body
YER129W	SAK1	2	1	cytoplasm
YOL001W	PHO80	2	1	cyclin-dependent protein kinase holoenzyme complex, nucleus
YNL289W	PCL1	2	1	cyclin-dependent protein kinase holoenzyme complex, nucleus
YDL179W	PCL9	2	1	cellular bud, cyclin-dependent protein kinase holoenzyme complex, site of polarized growth
YIL095W	PRK1	2	1	cell cortex, cytoplasm, cytoskeleton, site of polarized growth
YDL214C	PRR2	2	0.52	cellular_component
YJR059W	PTK2	2	1	cytoplasm, membrane, nucleus, plasma membrane
YPL153C	RAD53	2	1	cytoplasm, nucleus
YLR248W	RCK2	2	0.54	cytoplasm
YJL164C	TPK1	2	1	cAMP-dependent protein kinase complex, cytoplasm, nucleus
YPL203W	TPK2	2	1	cAMP-dependent protein kinase complex, cytoplasm, nucleus
YKL048C	ELM1	2	1	cell cortex, cellular bud, cytoplasm, cytoskeleton, site of polarized growth
YLR113W	HOG1	2	1	cytoplasm, nucleus
YPL140C	MKK2	2	1	cellular bud, cytoplasm, site of polarized growth
YBL105C	PKC1	2	1	cytoplasm, cytoskeleton, membrane, nucleus, plasma membrane, site of polarized growth
YHL007C	STE20	2	0.53	cytoplasm, membrane, nucleus, plasma membrane, site of polarized growth
YKL126W	YPK1	2	1	cellular bud, cytoplasm, membrane, plasma membrane, site of polarized growth
YKL139W	CTK1	2	0.59	carboxy-terminal domain protein kinase complex, nucleolus, nucleus, polysome, ribonucleoprotein complex, transcription elongation factor complex, trimeric positive transcription elongation factor complex b
YDL108W	KIN28	2	0.55	DNA-directed RNA polymerase II, holoenzyme, TFIIK complex, carboxy-terminal domain protein kinase complex, cytoplasm, holo TFIIH complex, nucleus, transcription factor complex
YPL209C	IPL1	2	0.54	chromosome, chromosome passenger complex, chromosome, centromeric region, condensed nuclear chromosome kinetochore, condensed nuclear chromosome, centromeric region, cytoplasm, cytoskeleton, kinetochore, kinetochore microtubule, microtubule, nucleus, spindle, spindle microtubule, spindle midzone
YLR096W	KIN2	2	0.52	membrane, plasma membrane
YGL180W	ATG1	1	1	ATG1/UKL1 signaling complex, cytoplasm, membrane, vacuole
YAR018C	KIN3	1	0.87	cellular_component
YHR030C	SLT2	1	1	cellular bud, cytoplasm, nucleus, site of polarized growth
YDR477W	SNF1	1	1	AMP-activated protein kinase complex, cytoplasm, endomembrane system, mitochondrion, nucleus, vacuole
YAR019C	CDC15	1	1	cellular bud, cytoplasm, cytoskeleton, microtubule organizing center, site of polarized growth, spindle, spindle pole, spindle pole body
YDR507C	GIN4	1	1	cellular bud, site of polarized growth
YKL101W	HSL1	1	1	cell cortex, cellular bud, cytoplasm, cytoskeleton, site of polarized growth
YMR291W	TDA1	1	1	cytoplasm, nucleus
YJL141C	YAK1	1	1	cytoplasm, nucleus
YJL187C	SWE1	1	1	cellular bud, nucleus, site of polarized growth
YPL150W	YPL150W	1	1	cellular_component
YOL016C	CMK2	1	1	cytoplasm
YDR523C	SPS1	1	1	cytoplasm, membrane, nucleus
YFR014C	CMK1	1	1	cytoplasm
YKL116C	PRR1	1	1	cytoplasm
YHR205W	SCH9	1	1	chromosome, cytoplasm, membrane, nucleus, vacuole
YBR059C	AKL1	1	1	cellular bud, cytoplasm, membrane, site of polarized growth
YKL171W	NNK1	1	1	cytoplasm
YDL017W	CDC7	1	1	Dbf4-dependent protein kinase complex, chromosome, chromosome, centromeric region, nucleus
YJL165C	HAL5	1	0.59	cellular_component
YCL024W	KCC4	1	1	cell cortex, cellular bud, cytoplasm, cytoskeleton, membrane, plasma membrane, site of polarized growth
YFL033C	RIM15	1	1	cytoplasm, nucleus
YGR040W	KSS1	1	0.73	nucleus
