# Supplementary material for: An approach for determining and measuring network hierarchy applied to comparing the phosphorylome and the regulome
Source: Genome Biol. 2015 Mar 31;16(1):63. doi: 10.1186/s13059-015-0624-2 (PMC4404648; doi:10.1186/s13059-015-0624-2)
Supplement: Additional file 3: Table S3. — GO analysis results of kinases in the top, middle, and bottom levels. [file 13059_2015_624_MOESM3_ESM.xlsx]

## Sheet: Sheet1
Table S3: GO analysis resutls of kinases in the top, middle and bottom levels.
Top level kinases
Category	Term	Count	%	PValue	Genes	List Total	Pop Hits	Pop Total	Fold Enrichment
SP_PIR_KEYWORDS	transmembrane protein	9	23.6842	0.0195377	YNL154C, YCR073C, YHR079C, YGL179C, YOR267C, YBL088C, YJL057C, YBR136W, YDR247W	38	11	94	2.02392
GOTERM_BP_FAT	GO:0033554~cellular response to stress	15	39.4737	0.0409777	YCR073C, YHR079C, YBL088C, YIL035C, YLR362W, YBR136W, YJL057C, YNL307C, YMR139W, YPL031C, YJL095W, YJL128C, YLL019C, YOR061W, YKL203C	38	25	94	1.48421
GOTERM_CC_FAT	GO:0005739~mitochondrion	6	15.7895	0.0903373	YBL088C, YGL059W, YHR135C, YBR136W, YGR052W, YKL203C	21	8	57	2.03571
Middle level kinases
Category	Term	Count	%	PValue	Genes	List Total	Pop Hits	Pop Total	Fold Enrichment
SP_PIR_KEYWORDS	cell cycle	14	42.4242	0.0164768	YPL256C, YPL153C, YDL179W, YKL048C, YBL016W, YDL108W, YJL164C, YPR120C, YBL105C, YMR001C, YPL209C, YNL289W, YGR092W, YHL007C	33	24	94	1.66162
GOTERM_BP_FAT	GO:0051726~regulation of cell cycle	16	48.4848	0.0235375	YPL256C, YPL153C, YDL179W, YOR233W, YKL048C, YNL298W, YLR248W, YJL106W, YDL028C, YOL001W, YPR120C, YMR001C, YDL101C, YPL209C, YNL289W, YHL007C	33	30	94	1.51919
GOTERM_BP_FAT	GO:0051301~cell division	15	45.4545	0.0306077	YPL256C, YDL179W, YKL048C, YBL016W, YNL298W, YDL028C, YDL108W, YJL164C, YPR120C, YBL105C, YMR001C, YNL289W, YIL095W, YGR092W, YHL007C	33	28	94	1.52597
SP_PIR_KEYWORDS	nucleus	12	36.3636	0.0895012	YJR059W, YPL153C, YHR082C, YKL139W, YDL101C, YBL016W, YPL209C, YDL108W, YOL001W, YNL289W, YLR113W, YHL007C	33	23	94	1.48617
INTERPRO	IPR006671:Cyclin, N-terminal	5	15.1515	0.0999634	YPL256C, YDL179W, YOL001W, YNL289W, YPR120C	33	6	94	2.37374
SP_PIR_KEYWORDS	cyclin	5	15.1515	0.0999634	YPL256C, YDL179W, YOL001W, YNL289W, YPR120C	33	6	94	2.37374
Bottom level kinases
Category	Term	Count	%	PValue	Genes	List Total	Pop Hits	Pop Total	Fold Enrichment
SMART	SM00220:S_TKc	16	69.5652	0.0436144	YAR019C, YDR507C, YJL141C, YHR205W, YKL101W, YDR523C, YFR014C, YHR030C, YGR040W, YOL016C, YPL150W, YCL024W, YGL180W, YFL033C, YMR291W, YDR477W	16	59	71	1.20339
INTERPRO	IPR017441:Protein kinase, ATP binding site	23	100	0.0437744	YAR019C, YAR018C, YBR059C, YDR507C, YJL141C, YJL165C, YHR205W, YKL101W, YKL171W, YDR523C, YFR014C, YHR030C, YGR040W, YOL016C, YPL150W, YCL024W, YGL180W, YFL033C, YKL116C, YDR477W, YDL017W, YMR291W, YJL187C	23	83	94	1.13253
INTERPRO	IPR017442:Serine/threonine protein kinase-related	23	100	0.0437744	YAR019C, YAR018C, YBR059C, YDR507C, YJL141C, YJL165C, YHR205W, YKL101W, YKL171W, YDR523C, YFR014C, YHR030C, YGR040W, YOL016C, YPL150W, YCL024W, YGL180W, YFL033C, YKL116C, YDR477W, YDL017W, YMR291W, YJL187C	23	83	94	1.13253
UP_SEQ_FEATURE	nucleotide phosphate-binding region:ATP	23	100	0.0437744	YAR019C, YAR018C, YBR059C, YDR507C, YJL141C, YJL165C, YHR205W, YKL101W, YKL171W, YDR523C, YFR014C, YHR030C, YGR040W, YOL016C, YPL150W, YCL024W, YGL180W, YFL033C, YKL116C, YDR477W, YDL017W, YMR291W, YJL187C	23	83	94	1.13253
UP_SEQ_FEATURE	binding site:ATP	23	100	0.0437744	YAR019C, YAR018C, YBR059C, YDR507C, YJL141C, YJL165C, YHR205W, YKL101W, YKL171W, YDR523C, YFR014C, YHR030C, YGR040W, YOL016C, YPL150W, YCL024W, YGL180W, YFL033C, YKL116C, YDR477W, YDL017W, YMR291W, YJL187C	23	83	94	1.13253
INTERPRO	IPR000719:Protein kinase, core	23	100	0.0593072	YAR019C, YAR018C, YBR059C, YDR507C, YJL141C, YJL165C, YHR205W, YKL101W, YKL171W, YDR523C, YFR014C, YHR030C, YGR040W, YOL016C, YPL150W, YCL024W, YGL180W, YFL033C, YKL116C, YDR477W, YDL017W, YMR291W, YJL187C	23	84	94	1.11905
INTERPRO	IPR008271:Serine/threonine protein kinase, active site	23	100	0.0593072	YAR019C, YAR018C, YBR059C, YDR507C, YJL141C, YJL165C, YHR205W, YKL101W, YKL171W, YDR523C, YFR014C, YHR030C, YGR040W, YOL016C, YPL150W, YCL024W, YGL180W, YFL033C, YKL116C, YDR477W, YDL017W, YMR291W, YJL187C	23	84	94	1.11905
UP_SEQ_FEATURE	domain:Protein kinase	23	100	0.0593072	YAR019C, YAR018C, YBR059C, YDR507C, YJL141C, YJL165C, YHR205W, YKL101W, YKL171W, YDR523C, YFR014C, YHR030C, YGR040W, YOL016C, YPL150W, YCL024W, YGL180W, YFL033C, YKL116C, YDR477W, YDL017W, YMR291W, YJL187C	23	84	94	1.11905
UP_SEQ_FEATURE	active site:Proton acceptor	23	100	0.0593072	YAR019C, YAR018C, YBR059C, YDR507C, YJL141C, YJL165C, YHR205W, YKL101W, YKL171W, YDR523C, YFR014C, YHR030C, YGR040W, YOL016C, YPL150W, YCL024W, YGL180W, YFL033C, YKL116C, YDR477W, YDL017W, YMR291W, YJL187C	23	84	94	1.11905
