# Supplementary material for: An approach for determining and measuring network hierarchy applied to comparing the phosphorylome and the regulome
Source: Genome Biol. 2015 Mar 31;16(1):63. doi: 10.1186/s13059-015-0624-2 (PMC4404648; doi:10.1186/s13059-015-0624-2)
Supplement: Additional file 4: Table S4. — GO analysis results of specific substrate proteins of kinases in the top, middle, and bottom levels. [file 13059_2015_624_MOESM4_ESM.xlsx]

## Sheet: Sheet1
Table S4: GO analysis resutls of specific subtrate proteins of kinases in the top, middle and bottom levels.
Substrates of top level kinases
Category	Term	Count	%	PValue	Genes	List Total	Pop Hits	Pop Total	Fold Enrichment
GOTERM_MF_FAT	GO:0004672~protein kinase activity	30	10.2389	3.35e-05	YHR082C, YLR096W, YPR161C, YER129W, YHR102W, YJL165C, YOR231W, YBL105C, YGR040W, YPL140C, YPL209C, YKL126W, YIL095W, YHL007C, YPR111W, YBL016W, YJL106W, YDL028C, YJL164C, YDL108W, YPR054W, YBR160W, YMR001C, YKL139W, YBL009W, YBR274W, YOL100W, YMR104C, YLR113W, YDL159W	223	74	1146	2.08338
GOTERM_MF_FAT	GO:0004674~protein serine/threonine kinase activity	30	10.2389	3.35e-05	YHR082C, YLR096W, YPR161C, YER129W, YHR102W, YJL165C, YOR231W, YBL105C, YGR040W, YPL140C, YPL209C, YKL126W, YIL095W, YHL007C, YPR111W, YBL016W, YJL106W, YDL028C, YJL164C, YDL108W, YPR054W, YBR160W, YMR001C, YKL139W, YBL009W, YBR274W, YOL100W, YMR104C, YLR113W, YDL159W	223	74	1146	2.08338
GOTERM_BP_FAT	GO:0016310~phosphorylation	34	11.6041	4.46e-05	YHR082C, YLR096W, YPR161C, YER129W, YHR102W, YJL165C, YJL166W, YOR231W, YBL105C, YGR040W, YJR048W, YPL140C, YPL209C, YKL126W, YIL095W, YHL007C, YBR020W, YPR111W, YPL078C, YBL016W, YJL106W, YDL028C, YJL164C, YDL108W, YPR054W, YBR160W, YMR001C, YKL139W, YBL009W, YBR274W, YOL100W, YMR104C, YLR113W, YDL159W	256	89	1309	1.95339
GOTERM_BP_FAT	GO:0006468~protein amino acid phosphorylation	30	10.2389	5.51e-05	YHR082C, YLR096W, YPR161C, YER129W, YHR102W, YJL165C, YOR231W, YBL105C, YGR040W, YPL140C, YPL209C, YKL126W, YIL095W, YHL007C, YPR111W, YBL016W, YJL106W, YDL028C, YJL164C, YDL108W, YPR054W, YBR160W, YMR001C, YKL139W, YBL009W, YBR274W, YOL100W, YMR104C, YLR113W, YDL159W	256	75	1309	2.04531
GOTERM_BP_FAT	GO:0006796~phosphate metabolic process	39	13.3106	0.000112	YHR082C, YPR161C, YLR096W, YGR233C, YER129W, YHR102W, YJL165C, YJL166W, YOR231W, YIL002C, YOR163W, YBL105C, YGR040W, YJR048W, YPL140C, YPL209C, YKL126W, YIL095W, YHL007C, YBR020W, YPR111W, YPL078C, YMR036C, YBL016W, YJL106W, YDL028C, YJL164C, YDL108W, YPR054W, YBR160W, YMR001C, YKL139W, YBL009W, YBR274W, YOL100W, YBL056W, YMR104C, YLR113W, YDL159W	256	112	1309	1.78052
GOTERM_BP_FAT	GO:0006793~phosphorus metabolic process	39	13.3106	0.00014	YHR082C, YPR161C, YLR096W, YGR233C, YER129W, YHR102W, YJL165C, YJL166W, YOR231W, YIL002C, YOR163W, YBL105C, YGR040W, YJR048W, YPL140C, YPL209C, YKL126W, YIL095W, YHL007C, YBR020W, YPR111W, YPL078C, YMR036C, YBL016W, YJL106W, YDL028C, YJL164C, YDL108W, YPR054W, YBR160W, YMR001C, YKL139W, YBL009W, YBR274W, YOL100W, YBL056W, YMR104C, YLR113W, YDL159W	256	113	1309	1.76476
GOTERM_BP_FAT	GO:0007242~intracellular signaling cascade	25	8.53242	0.00452951	YML064C, YOR231W, YBL105C, YKR055W, YDL192W, YBL051C, YMR028W, YBL103C, YDR217C, YLR006C, YLR229C, YPL194W, YHL007C, YDR162C, YJL164C, YKL159C, YOR171C, YDR499W, YLL021W, YDL135C, YBR274W, YOL100W, YPL115C, YBL056W, YER093C	256	74	1309	1.72746
GOTERM_BP_FAT	GO:0045859~regulation of protein kinase activity	10	3.41297	0.0115148	YAL040C, YPL256C, YDL179W, YMR036C, YDR162C, YBL056W, YOL001W, YNL289W, YOR171C, YHL007C	256	21	1309	2.4349
GOTERM_BP_FAT	GO:0043549~regulation of kinase activity	10	3.41297	0.0115148	YAL040C, YPL256C, YDL179W, YMR036C, YDR162C, YBL056W, YOL001W, YNL289W, YOR171C, YHL007C	256	21	1309	2.4349
GOTERM_CC_FAT	GO:0000307~cyclin-dependent protein kinase holoenzyme complex	6	2.04778	0.0155639	YPL256C, YBR160W, YDL179W, YPR161C, YOL001W, YNL289W	208	9	1086	3.48077
GOTERM_BP_FAT	GO:0051338~regulation of transferase activity	10	3.41297	0.0162403	YAL040C, YPL256C, YDL179W, YMR036C, YDR162C, YBL056W, YOL001W, YNL289W, YOR171C, YHL007C	256	22	1309	2.32422
GOTERM_CC_FAT	GO:0031224~intrinsic to membrane	57	19.4539	0.0218465	YBR021W, YBR090C, YAL009W, YML013W, YGR257C, YAL030W, YJL196C, YLR372W, YOR266W, YOR334W, YGR199W, YCR017C, YKL195W, YAR002W, YEL065W, YGL084C, YKL096W-A, YDR458C, YHL047C, YPR198W, YNL080C, YOR002W, YOR348C, YML012W, YAL007C, YOL072W, YAL023C, YER093C-A, YGL075C, YOR153W, YFL062W, YNL033W, YIL016W, YMR238W, YLR047C, YBR043C, YDR072C, YER118C, YLR238W, YNL280C, YPL006W, YOL107W, YIR039C, YDL204W,…	208	234	1086	1.27182
GOTERM_MF_FAT	GO:0004693~cyclin-dependent protein kinase activity	4	1.36519	0.0246285	YBR160W, YPR161C, YKL139W, YDL108W	223	4	1146	5.13901
GOTERM_MF_FAT	GO:0016538~cyclin-dependent protein kinase regulator activity	7	2.38908	0.0251861	YAL040C, YPL256C, YBR160W, YDL179W, YGR233C, YOL001W, YNL289W	223	13	1146	2.76716
GOTERM_BP_FAT	GO:0000079~regulation of cyclin-dependent protein kinase activity	7	2.38908	0.0259509	YAL040C, YPL256C, YDL179W, YMR036C, YBL056W, YOL001W, YNL289W	256	13	1309	2.75331
GOTERM_CC_FAT	GO:0005694~chromosome	33	11.2628	0.0276172	YBR107C, YOR026W, YDR501W, YJR021C, YJR043C, YNL246W, YOR189W, YDR217C, YPL209C, YKL185W, YHR166C, YPL194W, YKL108W, YNL133C, YDL139C, YLR135W, YPL138C, YDL028C, YDR499W, YPL127C, YPL269W, YNL309W, YKL139W, YDR190C, YNL088W, YGL075C, YGR179C, YCR065W, YKL112W, YDR285W, YIL072W, YDR383C, YNL097C	208	123	1086	1.4008
GOTERM_CC_FAT	GO:0015935~small ribosomal subunit	8	2.73038	0.0285099	YPL118W, YPR041W, YML063W, YGR165W, YOL121C, YHL004W, YML026C, YLR264W	208	17	1086	2.45701
GOTERM_BP_FAT	GO:0006643~membrane lipid metabolic process	6	2.04778	0.0289557	YPL006W, YDR072C, YLR372W, YKL126W, YER093C, YOR171C	256	10	1309	3.06797
GOTERM_BP_FAT	GO:0006665~sphingolipid metabolic process	6	2.04778	0.0289557	YPL006W, YDR072C, YLR372W, YKL126W, YER093C, YOR171C	256	10	1309	3.06797
GOTERM_BP_FAT	GO:0042325~regulation of phosphorylation	10	3.41297	0.0296949	YAL040C, YPL256C, YDL179W, YMR036C, YDR162C, YBL056W, YOL001W, YNL289W, YOR171C, YHL007C	256	24	1309	2.13053
GOTERM_BP_FAT	GO:0000737~DNA catabolic process, endonucleolytic	5	1.70648	0.0300733	YGL175C, YDR369C, YLR135W, YMR224C, YGR258C	256	7	1309	3.65234
GOTERM_BP_FAT	GO:0006974~response to DNA damage stimulus	22	7.50853	0.0320724	YNL133C, YKL213C, YLR135W, YMR224C, YCR014C, YDR499W, YGL175C, YNL201C, YOL072W, YDR369C, YBL051C, YJR043C, YKL139W, YDR190C, YNL246W, YOR189W, YBL009W, YDR217C, YBR274W, YKL112W, YPL194W, YGR258C	256	73	1309	1.54099
GOTERM_BP_FAT	GO:0007049~cell cycle	56	19.1126	0.0336754	YBR107C, YOR026W, YAL009W, YJR021C, YLR229C, YDL209C, YHL007C, YKL022C, YAL040C, YDL179W, YPR111W, YKL108W, YMR036C, YDL028C, YDL108W, YKR099W, YBR160W, YOL072W, YMR001C, YNL088W, YBL009W, YGR179C, YGL075C, YCR065W, YNL068C, YIL072W, YDR383C, YPL256C, YCL055W, YML064C, YMR224C, YKR072C, YBL105C, YGL175C, YDR369C, YBL051C, YGR040W, YDR217C, YPL209C, YLR238W, YNL289W, YHR166C, YPL194W, YBL016W, YDL…	256	228	1309	1.25589
GOTERM_MF_FAT	GO:0019887~protein kinase regulator activity	9	3.07167	0.0348864	YAL040C, YPL256C, YBR160W, YDL179W, YGR233C, YOR047C, YDL108W, YOL001W, YNL289W	223	21	1146	2.20243
GOTERM_BP_FAT	GO:0006302~double-strand break repair	9	3.07167	0.0361565	YGL175C, YDR369C, YJR043C, YNL133C, YKL213C, YNL246W, YLR135W, YMR224C, YCR014C	256	21	1309	2.19141
GOTERM_BP_FAT	GO:0007243~protein kinase cascade	7	2.38908	0.0381798	YBL105C, YDR162C, YLR006C, YOL100W, YBL056W, YOR231W, YHL007C	256	14	1309	2.55664
GOTERM_CC_FAT	GO:0031988~membrane-bounded vesicle	13	4.43686	0.0424281	YOL062C, YOL107W, YHL047C, YML012W, YDR189W, YJR058C, YAL007C, YDL192W, YAL030W, YJR125C, YJL029C, YBL037W, YEL065W	208	38	1086	1.78618
GOTERM_CC_FAT	GO:0016023~cytoplasmic membrane-bounded vesicle	13	4.43686	0.0424281	YOL062C, YOL107W, YHL047C, YML012W, YDR189W, YJR058C, YAL007C, YDL192W, YAL030W, YJR125C, YJL029C, YBL037W, YEL065W	208	38	1086	1.78618
GOTERM_BP_FAT	GO:0051726~regulation of cell cycle	27	9.21502	0.0427899	YPL256C, YOR026W, YML064C, YOL001W, YKR072C, YDL165W, YBL051C, YDR217C, YLR229C, YPL209C, YNL289W, YPL194W, YHR166C, YHL007C, YAL040C, YDL179W, YMR036C, YJL106W, YDL028C, YDR499W, YBR160W, YMR001C, YNL078W, YBR274W, YBL056W, YNL068C, YIL072W	256	97	1309	1.42328
GOTERM_MF_FAT	GO:0004536~deoxyribonuclease activity	6	2.04778	0.0437531	YGL175C, YJR043C, YDL125C, YLR135W, YMR224C, YGR258C	223	11	1146	2.8031
GOTERM_BP_FAT	GO:0022604~regulation of cell morphogenesis	6	2.04778	0.0448266	YPR054W, YDL179W, YLL021W, YLR229C, YMR104C, YNL289W	256	11	1309	2.78906
GOTERM_BP_FAT	GO:0051254~positive regulation of RNA metabolic process	17	5.80205	0.0450459	YBR020W, YDR463W, YCL055W, YLR256W, YDL108W, YMR280C, YEL009C, YBR160W, YMR028W, YKL139W, YOR281C, YNL199C, YDR217C, YKL112W, YDR404C, YLR113W, YDR183W	256	54	1309	1.60974
GOTERM_MF_FAT	GO:0019207~kinase regulator activity	9	3.07167	0.045937	YAL040C, YPL256C, YBR160W, YDL179W, YGR233C, YOR047C, YDL108W, YOL001W, YNL289W	223	22	1146	2.10232
GOTERM_CC_FAT	GO:0000793~condensed chromosome	14	4.77816	0.049447	YBR107C, YOR026W, YDL139C, YDL028C, YJR021C, YPL269W, YNL088W, YGR179C, YPL209C, YDR285W, YPL194W, YIL072W, YHR166C, YDR383C	208	43	1086	1.69991
GOTERM_BP_FAT	GO:0051174~regulation of phosphorus metabolic process	10	3.41297	0.0494676	YAL040C, YPL256C, YDL179W, YMR036C, YDR162C, YBL056W, YOL001W, YNL289W, YOR171C, YHL007C	256	26	1309	1.96665
GOTERM_BP_FAT	GO:0019220~regulation of phosphate metabolic process	10	3.41297	0.0494676	YAL040C, YPL256C, YDL179W, YMR036C, YDR162C, YBL056W, YOL001W, YNL289W, YOR171C, YHL007C	256	26	1309	1.96665
Substrates of middle level kinases
Category	Term	Count	%	PValue	Genes	List Total	Pop Hits	Pop Total	Fold Enrichment
GOTERM_CC_FAT	GO:0015630~microtubule cytoskeleton	16	7.04846	0.00967136	YKR037C, YJR053W, YMR055C, YKL049C, YGR113W, YML031W, YJR112W, YIL144W, YDR273W, YFR028C, YBR156C, YER133W, YIR010W, YMR168C, YNL126W, YKL089W	178	50	1086	1.95236
GOTERM_CC_FAT	GO:0005819~spindle	15	6.60793	0.0107839	YJR053W, YKR037C, YMR055C, YKL049C, YGR113W, YML031W, YJR112W, YIL144W, YDR273W, YFR028C, YBR156C, YER133W, YIR010W, YNL126W, YKL089W	178	46	1086	1.9895
GOTERM_BP_FAT	GO:0007059~chromosome segregation	15	6.60793	0.0162302	YKR037C, YJR053W, YMR055C, YKL049C, YGR275W, YGR113W, YJR112W, YIL144W, YKL193C, YJL013C, YDR325W, YBR156C, YER133W, YIR010W, YKL089W	193	53	1309	1.91954
GOTERM_BP_FAT	GO:0032505~reproduction of a single-celled organism	18	7.92952	0.0196504	YNL271C, YGL099W, YIR006C, YNL298W, YHR184W, YDR273W, YGR253C, YBR023C, YKL129C, YDR523C, YBR102C, YHR153C, YOR035C, YGR058W, YCL024W, YER133W, YBR045C, YDR309C	193	70	1309	1.74404
GOTERM_CC_FAT	GO:0005856~cytoskeleton	25	11.0132	0.0239142	YKR037C, YIR006C, YMR055C, YKL049C, YGR113W, YNL298W, YML031W, YGR241C, YJR112W, YFR028C, YCL024W, YDR309C, YJR053W, YNL271C, YDR171W, YDR273W, YIL144W, YKL129C, YBR156C, YMR168C, YER133W, YIR010W, YNL126W, YKL013C, YKL089W	178	100	1086	1.52528
GOTERM_CC_FAT	GO:0044430~cytoskeletal part	23	10.1322	0.0314802	YKR037C, YNL271C, YJR053W, YIR006C, YMR055C, YKL049C, YGR113W, YNL298W, YML031W, YGR241C, YJR112W, YIL144W, YDR273W, YFR028C, YKL129C, YBR156C, YER133W, YIR010W, YMR168C, YNL126W, YDR309C, YKL013C, YKL089W	178	92	1086	1.52528
GOTERM_CC_FAT	GO:0000793~condensed chromosome	13	5.72687	0.0352504	YKR037C, YKL049C, YGR113W, YJR112W, YIL144W, YLR394W, YHR153C, YLR007W, YDR325W, YBR156C, YIR010W, YMR168C, YKL089W	178	43	1086	1.84453
GOTERM_CC_FAT	GO:0000777~condensed chromosome kinetochore	9	3.96476	0.0379703	YKR037C, YKL049C, YBR156C, YGR113W, YJR112W, YMR168C, YIR010W, YIL144W, YKL089W	178	25	1086	2.1964
GOTERM_CC_FAT	GO:0000922~spindle pole	12	5.28634	0.0400662	YJR053W, YKR037C, YMR055C, YKL049C, YML031W, YJR112W, YIR010W, YER133W, YIL144W, YNL126W, YFR028C, YKL089W	178	39	1086	1.87727
GOTERM_BP_FAT	GO:0003006~reproductive developmental process	11	4.84581	0.0409619	YDR523C, YOR035C, YHR153C, YNL271C, YGL099W, YER133W, YHR184W, YBR045C, YDR273W, YGR253C, YBR023C	193	38	1309	1.96332
GOTERM_BP_FAT	GO:0030437~ascospore formation	9	3.96476	0.0415476	YDR523C, YHR153C, YGL099W, YER133W, YHR184W, YBR045C, YDR273W, YGR253C, YBR023C	193	28	1309	2.18005
GOTERM_BP_FAT	GO:0034293~sexual sporulation	9	3.96476	0.0415476	YDR523C, YHR153C, YGL099W, YER133W, YHR184W, YBR045C, YDR273W, YGR253C, YBR023C	193	28	1309	2.18005
GOTERM_BP_FAT	GO:0043935~sexual sporulation resulting in formation of a cellular spore	9	3.96476	0.0415476	YDR523C, YHR153C, YGL099W, YER133W, YHR184W, YBR045C, YDR273W, YGR253C, YBR023C	193	28	1309	2.18005
GOTERM_BP_FAT	GO:0006379~mRNA cleavage	4	1.76211	0.0442395	YPR107C, YER133W, YAL043C, YOR250C	193	6	1309	4.52159
Substrates of bottom level kinases
Category	Term	Count	%	PValue	Genes	List Total	Pop Hits	Pop Total	Fold Enrichment
GOTERM_MF_FAT	GO:0005198~structural molecule activity	15	9.80392	0.00563854	YJL177W, YGR034W, YLR442C, YKR006C, YGL100W, YLR439W, YOR257W, YJL160C, YGL172W, YGL061C, YIL052C, YIL148W, YJL189W, YGL066W, YLL027W	107	74	1146	2.171
GOTERM_BP_FAT	GO:0043933~macromolecular complex subunit organization	23	15.0327	0.00601755	YDR335W, YBR060C, YIL036W, YFL021W, YGL100W, YER112W, YGL172W, YER154W, YER148W, YGR078C, YDR145W, YGL201C, YGL143C, YCR052W, YPR072W, YHR015W, YGR116W, YER028C, YLR103C, YBR272C, YJL124C, YNL206C, YHR116W	125	136	1309	1.771
GOTERM_CC_FAT	GO:0015934~large ribosomal subunit	8	5.22876	0.00687507	YJL177W, YBR267W, YIL052C, YGR034W, YIL148W, YJL189W, YKR006C, YLR439W	115	23	1086	3.28469
GOTERM_CC_FAT	GO:0031224~intrinsic to membrane	36	23.5294	0.0100979	YDR335W, YGL210W, YPL156C, YKL044W, YCR075C, YHR133C, YOR257W, YBL095W, YGL172W, YHL003C, YHR142W, YOL163W, YDR316W, YHR015W, YFL011W, YOR101W, YNL121C, YLR324W, YDL212W, YBR224W, YBR179C, YFR056C, YGL100W, YJL007C, YML030W, YOR292C, YPL172C, YOR245C, YER154W, YGR016W, YJL175W, YPL246C, YDL231C, YGR121C, YFL048C, YBL100C	115	234	1086	1.45284
GOTERM_CC_FAT	GO:0016021~integral to membrane	34	22.2222	0.0173651	YDR335W, YPL156C, YKL044W, YCR075C, YHR133C, YOR257W, YBL095W, YGL172W, YHL003C, YHR142W, YOL163W, YHR015W, YDR316W, YFL011W, YNL121C, YLR324W, YDL212W, YBR224W, YBR179C, YFR056C, YGL100W, YJL007C, YML030W, YOR292C, YPL172C, YOR245C, YER154W, YGR016W, YJL175W, YPL246C, YDL231C, YGR121C, YFL048C, YBL100C	115	225	1086	1.42701
GOTERM_BP_FAT	GO:0006350~transcription	27	17.6471	0.0174273	YOL148C, YIL036W, YGL073W, YIR008C, YOR380W, YER148W, YDR145W, YCR052W, YPR072W, YGR116W, YER028C, YER040W, YGL013C, YLR442C, YFL021W, YMR043W, YIL130W, YGL201C, YLR015W, YPR187W, YNR052C, YGL066W, YDR398W, YOL006C, YNL288W, YNL206C, YPL089C	125	184	1309	1.53665
GOTERM_BP_FAT	GO:0034621~cellular macromolecular complex subunit organization	19	12.4183	0.0182156	YDR335W, YBR060C, YGL100W, YER112W, YGL172W, YER154W, YER148W, YGR078C, YDR145W, YGL201C, YGL143C, YCR052W, YGR116W, YHR015W, YLR103C, YBR272C, YJL124C, YNL206C, YHR116W	125	115	1309	1.73016
GOTERM_CC_FAT	GO:0022625~cytosolic large ribosomal subunit	6	3.92157	0.0257202	YJL177W, YBR267W, YIL052C, YGR034W, YIL148W, YJL189W	115	17	1086	3.33299
GOTERM_BP_FAT	GO:0006366~transcription from RNA polymerase II promoter	10	6.53595	0.0317097	YIL036W, YER148W, YDR145W, YCR052W, YPR072W, YFL021W, YGR116W, YPR187W, YNR052C, YOL006C	125	48	1309	2.18167
GOTERM_BP_FAT	GO:0006352~transcription initiation	6	3.92157	0.0340901	YIL036W, YER148W, YDR145W, YPR072W, YFL021W, YER028C	125	20	1309	3.1416
GOTERM_BP_FAT	GO:0006270~DNA replication initiation	5	3.26797	0.0362854	YBR060C, YIR008C, YGL201C, YLR103C, YMR043W	125	14	1309	3.74
GOTERM_BP_FAT	GO:0032774~RNA biosynthetic process	12	7.84314	0.0369217	YIL036W, YER148W, YIR008C, YDR145W, YCR052W, YPR072W, YFL021W, YGR116W, YPR187W, YNR052C, YER028C, YOL006C	125	65	1309	1.93329
GOTERM_BP_FAT	GO:0065003~macromolecular complex assembly	17	11.1111	0.0442449	YIL036W, YBR060C, YFL021W, YER112W, YER154W, YER148W, YGR078C, YDR145W, YGL201C, YPR072W, YGR116W, YER028C, YLR103C, YBR272C, YJL124C, YNL206C, YHR116W	125	109	1309	1.63325
GOTERM_MF_FAT	GO:0042803~protein homodimerization activity	3	1.96078	0.0449324	YER148W, YLR442C, YDR054C	107	4	1146	8.03271
GOTERM_BP_FAT	GO:0015031~protein transport	18	11.7647	0.0484541	YDR335W, YGL210W, YDL212W, YER143W, YHR103W, YDR486C, YGL100W, YOR257W, YGL172W, YER157W, YER154W, YBR264C, YHR142W, YDL231C, YNL121C, YDR022C, YLR309C, YNR016C	125	119	1309	1.584
GOTERM_BP_FAT	GO:0065004~protein-DNA complex assembly	7	4.57516	0.0492631	YBR060C, YER148W, YDR145W, YGL201C, YGR116W, YLR103C, YNL206C	125	29	1309	2.52772
GOTERM_BP_FAT	GO:0055085~transmembrane transport	9	5.88235	0.0493616	YDL212W, YOR332W, YPR036W, YCR075C, YFL011W, YGL100W, YOR257W, YNL121C, YGL172W	125	44	1309	2.142
